# Supplementary material for: Microarray Analysis of Rat Pancreas Reveals Altered Expression of Alox15 and Regenerating Islet-Derived Genes in Response to Iron Deficiency and Overload
Source: PLoS One. 2014 Jan 21;9(1):e86019. doi: 10.1371/journal.pone.0086019 (PMC3897611; doi:10.1371/journal.pone.0086019)
Supplement: Table S1 — Primers for quantitative reverse transcriptase PCR. (XLSX) [file pone.0086019.s001.xlsx]

## Sheet: Sheet1
Table S1.	Primers for quantitative reverse transcriptase PCR
Symbol	Name	GenBank Accession No.	Forward primer (5'-3')	Reverse primer (5'-3')
Alox15	arachidonate 15-lipoxygenase	NM_031010	CCCTGTCGGGACTCGGAAGC	CCAGTGCCCTCAGGGAGGCT
Reg1a	regenerating islet-derived 1 alpha	NM_012641	TTGTCTCAGCCTGCAGAGATTG	CATGATGAGCAGCAGACTGTCTT
Reg3a	regenerating islet-derived 3 alpha	NM_172077	CCGTGGTAACTGTGGCAGTCT	GTGATGGTCTCCCCACTTCAG
Reg3b	regenerating islet-derived 3 beta	NM_053289	AAAGATGATGAGAGTTAAGATGTTGCA	AGCAGCATCCAGGACATGACT
Fabp1	fatty acid binding protein 1, liver	NM_012556	AGGTCAAGGCAGTGGTTAAGAT	TGTCATGGTATTGGTGATTGTGT
Fabp2	fatty acid binding protein 2, intestinal	NM_013068	TCACTGGGACCTGGACCATG	CATATGTGTAGGTCTGGATTAGT
Apoa1	apolipoprotein A-I	NM_012738	TCCACTTTGGGCAAACAGCTGAAC	TCCTGTAGGCGACCAACAGTTGAA
