# Supplementary material for: Microarray Analysis of Rat Pancreas Reveals Altered Expression of Alox15 and Regenerating Islet-Derived Genes in Response to Iron Deficiency and Overload
Source: PLoS One. 2014 Jan 21;9(1):e86019. doi: 10.1371/journal.pone.0086019 (PMC3897611; doi:10.1371/journal.pone.0086019)
Supplement: Table S3 — Functional categories of pancreatic genes differentially expressed in response to iron overload. (XLSX) [file pone.0086019.s003.xlsx]

## Sheet: Sheet1
Table S3. Functional categories of pancreatic genes differentially expressed in response to iron overload
Functional category	Gene symbol	Description	Genbank number	Fold changea
Pattern binding	Vegfb	vascular endothelial growth factor B	NM_053549	3.45
	pla2g5	phospholipase A2, group V	NM_017174	3.11
	Itgam	integrin, alpha M	NM_012711	2.65
	Ccl7	chemokine (C-C motif) ligand 7	NM_001007612	2.65
	Prg4	proteoglycan 4, (megakaryocyte stimulating factor, articular superficial zone protein, camptodactyly, arthropathy, coxa vara, pericarditis syndrome)	NM_001105962	2.14
	Tpsb2	tryptase beta 2	NM_019180	2.07
	Abp1	amiloride binding protein 1 (amine oxidase, copper-containing)	NM_022935	-2.29
	Colq	collagen-like tail subunit (single strand of homotrimer) of asymmetric acetylcholinesterase	NM_019274	-2.42
Glutathione and drug metabolism	Cyp2e1	cytochrome P450, family 2, subfamily e, polypeptide 1	NM_031543	3.16
	Aox1	aldehyde oxidase 1	NM_019363	3.096
	Fmo1	flavin containing monooxygenase 1	NM_012792	2.715
	Gpx2	glutathione peroxidase 2	NM_183403	-2.609
	Gsta5	glutathione S-transferase Yc2 subunit	NM_001159739	-3.566
	Gsta2	glutathione S-transferase A2	NM_017013	-4.553
	Loc494499	LOC494499 protein	NM_001010921	-5.44
Pancreatitis-associated protein	Reg3a	regenerating islet-derived 3 alpha	NM_172077	4.829
	Reg3b	regenerating islet-derived 3 beta	NM_053289	4.286
	Reg1a	regenerating islet-derived 1 alpha	NM_012641	4.176
	Reg3g	regenerating islet-derived 3 gamma	NM_173097	-2.26
	Reg4	regenerating islet-derived family, member 4	NM_001004096	-4.377
Digestive system process	Tff1	trefoil factor 1	NM_057129	-3.856
	Mogat2	monoacylglycerol O-acyltransferase 2	NM_001109436	-3.991
	Fabp1	fatty acid binding protein 1, liver	NM_012556	-7
	Fabp2	fatty acid binding protein 2, intestinal	NM_013068	-7.012
Defensin propeptide	Defa24	defensin, alpha, 24	NM_001013053	-2.57
	Defa-rs1	defensin alpha-related sequence 1	NM_001033073	-3.144
	Defa8	defensin alpha 8	NM_001033077	-3.544
Regulation of lipid transport	Adipoq	adiponectin, C1Q and collagen domain containing	NM_144744	2.215
	Apoc3	apolipoprotein C-III	NM_012501	-2.192
	Apoa1	apolipoprotein A-I	NM_012738	-5.772
Protease activity	Cma1	chymase 1, mast cell	NM_013092	2.576
	Mcpt1l3	mast cell protease 1-like 4	ENSRNOT00000043182	2.324
	Tmprss8	transmembrane protease, serine 8 (intestinal)	NM_199371	-2.018
	Spink4	serine peptidase inhibitor, Kazal type 4	NM_001008871	-2.478
	Mep1b	meprin 1 beta	NM_013183	-3.811
	Mmp7	matrix metallopeptidase 7	NM_012864	-5.095
Complement activation	Cfd	complement factor D (adipsin)	NM_001077642	2.37
	C4bpa	complement component 4 binding protein, alpha	NM_012516	2.418
	C6	complement component 6	NM_176074	3.052
aFold change log2 relative to iron-adequate rat pancreas
